# Supplementary material for: New Distributional Records and Characterization of the Climatic Niche of Lepturges (Lepturges) limpidus Bates, 1872 (Coleoptera, Cerambycidae): Sink or Source Population?
Source: Insects. 2022 Nov 18;13(11):1069. doi: 10.3390/insects13111069 (PMC9694854; doi:10.3390/insects13111069)
Supplement: Supplementary file 1 [file insects-13-01069-s001.zip]

Archive with 3 entries (3 files):
- Supplementary material S1.xlsx
- Supplementary material S2.xlsx
- Supplementary material S3.xlsx
