# Supplementary material for: New Distributional Records and Characterization of the Climatic Niche of Lepturges (Lepturges) limpidus Bates, 1872 (Coleoptera, Cerambycidae): Sink or Source Population?
Source: Insects. 2022 Nov 18;13(11):1069. doi: 10.3390/insects13111069 (PMC9694854; doi:10.3390/insects13111069)
Supplement: Supplementary file 1 [file insects-13-01069-s001.zip › Supplementary material S1.xlsx]

## Sheet: Libro1
Supplementary material S1. Principal component analysis results for model calibration. We retained the first three components, which cumulatively explained >88% of the total variance in the dataset.																					Principal component analysis results
PCA loadings																					PCA loadings
	PC1	PC2	PC3	PC4	PC5	PC6	PC7	PC8	PC9	PC10	PC11	PC12	PC13	PC14	PC15						PC1 PC2 PC3
bio_1	0.2842480	0.289503890	-0.15556446	0.10169441	-0.051004134	0.04147204	-0.131164189	-0.05034035	-0.44592153	-0.121959472	-0.100211948	-0.112695888	-0.7216403435	-0.1398615782	-0.00136562						bio_1 0.2842480 0.289503890 -0.15556446
bio_10	0.2203875	0.343216001	-0.35257056	0.08596919	0.024891109	0.11417114	0.149235549	0.01508915	-0.33848591	-0.067281364	-0.026433546	-0.019060484	0.5999373498	-0.4309240061	0.000493377						bio_10 0.2203875 0.343216001 -0.35257056
bio_11	0.3108998	0.227957461	-0.01431341	0.11248362	-0.089806437	-0.01906588	-0.258372026	-0.04264137	-0.15151406	-0.059850051	-0.108202729	-0.130852250	0.2732208410	0.7946683927	0.00196988						bio_11 0.3108998 0.227957461 -0.01431341
bio_12	0.3040541	-0.180272532	-0.05927251	-0.31588020	0.148250603	-0.11534046	-0.100779745	0.76268955	-0.07061474	-0.023814348	-0.205086237	0.311112787	-0.0107248744	0.0102811159	-0.000216243						bio_12 0.3040541 -0.180272532 -0.05927251
bio_13	0.3017924	-0.027035017	0.10300305	-0.40355148	0.333837911	-0.09650429	0.172994805	-0.48041802	-0.05350491	0.431992791	-0.391913833	0.100797497	0.0006414625	-0.0001116074	-0.000371011						bio_13 0.3017924 -0.027035017 0.10300305
bio_14	0.1828875	-0.387454043	-0.29291638	-0.14036556	-0.316572395	0.34249289	-0.084350119	-0.32988904	0.14133009	-0.461561536	-0.196062661	0.325496624	0.0078438798	-0.0021116247	-0.000429017						bio_14 0.1828875 -0.387454043 -0.29291638
bio_15	-0.0702928	0.373640769	0.42310390	-0.33194908	-0.051567130	0.73770666	-0.004205415	0.13076554	0.04433490	0.004529775	-0.014237600	0.005669282	-0.0055850212	0.0021566834	-3.30663e-05						bio_15 -0.0702928 0.373640769 0.42310390
bio_16	0.3034364	-0.037329421	0.09375682	-0.40171647	0.324411195	-0.13159220	0.045235065	-0.10956422	0.05045582	-0.457220513	0.552967385	-0.286655321	0.0122886937	-0.0080710993	0.00049948						bio_16 0.3034364 -0.037329421 0.09375682
bio_17	0.1945867	-0.384087514	-0.28477434	-0.14886881	-0.276400864	0.28105349	-0.065359911	0.10017735	-0.06398570	0.514233566	0.257008393	-0.454978578	-0.0082783288	-0.0009231959	0.000493401						bio_17 0.1945867 -0.384087514 -0.28477434
bio_2	-0.2266720	0.253747523	-0.06609901	-0.49259828	-0.464423186	-0.33259343	-0.248302223	-0.11871522	-0.19455319	0.136496104	0.278326238	0.315836299	0.0360579192	-0.0124462077	-0.000121091						bio_2 -0.2266720 0.253747523 -0.06609901
bio_3	0.2703629	0.013181255	0.31394517	-0.01027254	-0.566294169	-0.22129816	0.638203236	0.09850967	0.02607898	-0.099793680	-0.114074220	-0.131904929	-0.0170952329	0.0071138819	0.000110861						bio_3 0.2703629 0.013181255 0.31394517
bio_4	-0.2847959	0.008015423	-0.39063537	-0.09718501	0.183526540	0.17120466	0.605828065	0.04927818	-0.24588070	0.002939098	0.189909228	0.212748865	-0.1414273810	0.4031648290	0.000485253						bio_4 -0.2847959 0.008015423 -0.39063537
bio_5	0.1632441	0.409095651	-0.38171653	-0.03981476	-0.021248606	-0.04204933	0.054524309	0.05494609	0.64961462	0.101184765	0.009299645	-0.001766357	-0.1315115572	0.0124767900	448006						bio_5 0.1632441 0.409095651 -0.38171653
bio_6	0.3244157	0.148988470	-0.02415176	0.21032464	-0.001157942	0.05319480	0.035680570	-0.02074240	0.26835585	0.191060054	0.303480759	0.334081589	-0.0715934330	-0.0017299922	-711227						bio_6 0.3244157 0.148988470 -0.02415176
bio_7	-0.2909304	0.142720757	-0.28398033	-0.30907113	-0.016052877	-0.10461743	-0.001753271	0.07267543	0.18491461	-0.167167427	-0.390760380	-0.440089267	-0.0147659390	0.0125900255	-541707						bio_7 -0.2909304 0.142720757 -0.28398033
PCA summary																					PCA summary
	PC1	PC2	PC3	PC4	PC5	PC6	PC7	PC8	PC9	PC10	PC11	PC12	PC13	PC14	PC15						PC1 PC2
Standard deviation	2.90729	1.76863	1.29502	0.92193048	0.74530364	0.48092419	0.254817980	0.129777151	0.1040351524	0.0783127737	0.0614602589	0.0535042270	20161.3	8007.89	0.0404809						Standard deviation 2.9072885 1.7686278
Proportion of Variance	0.5634884	0.2085363	0.1118045	0.05666372	0.03703183	0.01541921	0.004328814	0.001122807	0.0007215542	0.0004088594	0.0002518242	0.0001908468	27.0984	4.27509	1.09247e-10					0.2085363	Proportion of Variance 0.5634884 0.2085363
Cumulative Proportion	0.5634884	0.7720247	0.8838292	0.94049288	0.97752472	0.99294392	0.997272735	0.998395542	0.9991170960	0.9995259554	0.9997777796	0.9999686265	999996	1000000	1000000						Cumulative Proportion 0.5634884 0.7720247
																					PC3 PC4
																					Standard deviation 1.2950162 0.92193048
																					Cumulative Proportion 1.000000e+00
