# Supplementary material for: New Distributional Records and Characterization of the Climatic Niche of Lepturges (Lepturges) limpidus Bates, 1872 (Coleoptera, Cerambycidae): Sink or Source Population?
Source: Insects. 2022 Nov 18;13(11):1069. doi: 10.3390/insects13111069 (PMC9694854; doi:10.3390/insects13111069)
Supplement: Supplementary file 1 [file insects-13-01069-s001.zip › Supplementary material S2.xlsx]

## Sheet: Hoja1
Supplementary material S2. Principal component analysis results for model calibration. We retained the first three components, which cumulatively explained >90% of the total variance in the data set.
ALL VARIABLES
PCA loadings
	PC1	PC2	PC3	PC4	PC5	PC6	PC7	PC8	PC9	PC10	PC11	PC12	PC13	PC14	PC15
bio_1	0.284248	0.289504	-0.155564	0.101694	-0.0510041	0.041472	-0.131164	-0.0503403	-0.445922	-0.121959	-0.100212	-0.112696	-0.72164	-0.139862	-0.00136562
bio_10	0.220387	0.343216	-0.352571	0.0859692	0.0248911	0.114171	0.149236	0.0150892	-0.338486	-0.0672814	-0.0264335	-0.0190605	0.599937	-0.430924	0.000493377
bio_11	0.3109	0.227957	-0.0143134	0.112484	-0.0898064	-0.0190659	-0.258372	-0.0426414	-0.151514	-0.0598501	-0.108203	-0.130852	0.273221	0.794668	0.00196988
bio_12	0.304054	-0.180273	-0.0592725	-0.31588	0.148251	-0.11534	-0.10078	0.76269	-0.0706147	-0.0238143	-0.205086	0.311113	-0.0107249	0.0102811	-0.000216243
bio_13	0.301792	-0.027035	0.103003	-0.403551	0.333838	-0.0965043	0.172995	-0.480418	-0.0535049	0.431993	-0.391914	0.100797	0.000641463	-0.000111607	-0.000371011
bio_14	0.182888	-0.387454	-0.292916	-0.140366	-0.316572	0.342493	-0.0843501	-0.329889	0.14133	-0.461562	-0.196063	0.325497	0.00784388	-0.00211162	-0.000429017
bio_15	-0.0702928	0.373641	0.423104	-0.331949	-0.0515671	0.737707	-0.00420541	0.130766	0.0443349	0.00452977	-0.0142376	0.00566928	-0.00558502	0.00215668	-3.30663e-05
bio_16	0.303436	-0.0373294	0.0937568	-0.401716	0.324411	-0.131592	0.0452351	-0.109564	0.0504558	-0.457221	0.552967	-0.286655	0.0122887	-0.0080711	0.00049948
bio_17	0.194587	-0.384088	-0.284774	-0.148869	-0.276401	0.281053	-0.0653599	0.100177	-0.0639857	0.514234	0.257008	-0.454979	-0.00827833	-0.000923196	0.000493401
bio_2	-0.226672	0.253748	-0.066099	-0.492598	-0.464423	-0.332593	-0.248302	-0.118715	-0.194553	0.136496	0.278326	0.315836	0.0360579	-0.0124462	-0.000121091
bio_3	0.270363	0.0131813	0.313945	-0.0102725	-0.566294	-0.221298	0.638203	0.0985097	0.026079	-0.0997937	-0.114074	-0.131905	-0.0170952	0.00711388	0.000110861
bio_4	-0.284796	0.00801542	-0.390635	-0.097185	0.183527	0.171205	0.605828	0.0492782	-0.245881	0.0029391	0.189909	0.212749	-0.141427	0.403165	0.000485253
bio_5	0.163244	0.409096	-0.381717	-0.0398148	-0.0212486	-0.0420493	0.0545243	0.0549461	0.649615	0.101185	0.00929965	-0.00176636	-0.131512	0.0124768	448006
bio_6	0.324416	0.148988	-0.0241518	0.210325	-0.00115794	0.0531948	0.0356806	-0.0207424	0.268356	0.19106	0.303481	0.334082	-0.0715934	-0.00172999	-711227
bio_7	-0.29093	0.142721	-0.28398	-0.309071	-0.0160529	-0.104617	-0.00175327	0.0726754	0.184915	-0.167167	-0.39076	-0.440089	-0.0147659	0.01259	-541707
PCA summary
	PC1	PC2	PC3	PC4	PC5	PC6	PC7	PC8	PC9	PC10	PC11	PC12	PC13	PC14	PC15
Standard deviation	2.90729	1.76863	1.29502	0.92193	0.745304	0.480924	0.254818	0.129777	0.104035	0.0783128	0.0614603	0.0535042	20161.3	8007.89	0.0404809
Proportion of Variance	0.563488	0.208536	0.111805	0.0566637	0.0370318	0.0154192	0.00432881	0.00112281	0.000721554	0.000408859	0.000251824	0.000190847	27.0984	4.27509	1.09247e-10
Cumulative Proportion	0.563488	0.772025	0.883829	0.940493	0.977525	0.992944	0.997273	0.998396	0.999117	0.999526	0.999778	0.999969	999996	1000000	1000000
PRECIPITATION VARIABLES
PCA loadings
	PC1	PC2	PC3	PC4	PC5	PC6
bio_12	0.479113	-0.174656	0.0869543	0.778862	-0.00632176	-0.354569
bio_13	0.404291	-0.450632	0.150481	-0.52441	-0.470458	-0.338375
bio_14	0.423743	0.352707	-0.460237	-0.302063	0.493675	-0.386349
bio_15	-0.259269	-0.588103	-0.758545	0.105963	-0.0103594	-0.0137236
bio_16	0.411521	-0.434921	0.165265	-0.0980099	0.510553	0.58644
bio_17	0.436888	0.327114	-0.394047	0.0793215	-0.523587	0.516156
PCA summary
	PC1	PC2	PC3	PC4	PC5	PC6
Standard deviation	2.02177	1.25106	0.565026	0.135324	0.0792014	0.0586611
Proportion of Variance	0.681262	0.260858	0.0532091	0.00305211	0.00104548	0.00057352
Cumulative Proportion	0.681262	0.94212	0.995329	0.998381	0.999426	1
TEMPERATURE VARIABLES
PCA loadings
	PC1	PC2	PC3	PC4	PC5	PC6	PC7	PC8	PC9
bio_1	0.379343	0.241786	-0.0205061	0.101968	0.444129	-0.213463	0.722709	-0.147294	-1.40005e-09
bio_10	0.31276	0.419849	-0.171135	-0.177239	0.342871	-0.0708103	-0.602481	-0.42385	4.21015e-10
bio_11	0.400865	0.099844	0.0689689	0.24316	0.158241	-0.180885	-0.264048	0.798732	2.03786e-09
bio_2	-0.228941	0.385189	0.725175	0.194492	0.223788	0.429507	-0.0285902	-0.0115956	-1.1879e-10
bio_3	0.319376	-0.244384	0.560125	-0.690955	-0.0759232	-0.202644	0.0156443	0.00656596	9.37324e-11
bio_4	-0.333001	0.322651	-0.318658	-0.617821	0.241212	0.246103	0.151007	0.40026	5.39984e-10
bio_5	0.25385	0.525831	-0.0265734	-0.037605	-0.659064	0.0776514	0.125427	0.0102311	0.448006
bio_6	0.405159	0.0207438	-0.103459	-0.0262387	-0.231362	0.509225	0.0729907	-0.00372361	-0.711227
bio_7	-0.322007	0.407642	0.113858	0.00334947	-0.241301	-0.604361	0.00789904	0.0133503	-0.541707
PCA summary
	PC1	PC2	PC3	PC4	PC5	PC6	PC7	PC8	PC9
Standard deviation	2.45589	1.47941	0.820941	0.297996	0.112964	0.0627071	0.0204491	0.00814993	4.0481e-08
Proportion of Variance	0.670157	0.243185	0.0748827	0.00986682	0.00141786	0.000436909	4.6463e-05	7.38015e-06	1.82079e-16
Cumulative Proportion	0.670157	0.913342	0.988225	0.998091	0.999509	0.999946	0.999993	1	1
