# Supplementary material for: New Distributional Records and Characterization of the Climatic Niche of Lepturges (Lepturges) limpidus Bates, 1872 (Coleoptera, Cerambycidae): Sink or Source Population?
Source: Insects. 2022 Nov 18;13(11):1069. doi: 10.3390/insects13111069 (PMC9694854; doi:10.3390/insects13111069)
Supplement: Supplementary file 1 [file insects-13-01069-s001.zip › Supplementary material S3.xlsx]

## Sheet: Hoja1
Supplementary material S3. Complete report on the characteristics of the ellipsoid.
Overlap_All
Niche_1						Niche_2
overlap_ellipsoid						overlap_ellipsoid
Method: covmat						Method: covmat
Level: 95						Level: 95
Centroid						Centroid
pc_1	3.2872					pc_1	1.71109
pc_2	-0.363749					pc_2	-0.0501426
pc_3	0.288248					pc_3	0.00465282
Covariance_matrix						Covariance_matrix
	pc_1	pc_2	pc_3				pc_1	pc_2	pc_3
pc_1	0.226612	-0.149928	-0.140391			pc_1	3.02938	-0.311092	0.588178
pc_2	-0.149928	0.265788	0.0905719			pc_2	-0.311092	1.16135	0.579753
pc_3	-0.140391	0.0905719	0.164408			pc_3	0.588178	0.579753	0.934796
Niche_volume:	4.94657					Niche_volume:	114.518
Semi-axes_length:						Semi-axes_length:
a	0.606373					a	1.5334
b	1.005					b	3.56754
c	1.9378					c	4.99758
Axes_coordinates:						Axes_coordinates:
a						a
	pc_1	pc_2	pc_3				pc_1	pc_2	pc_3
vec_1	3.71177	-0.245138	0.704611			vec_1	1.35325	-0.970129	1.17807
vec_2	2.86262	-0.482359	-0.128115			vec_2	2.06894	0.869844	-1.16876
b						b
	pc_1	pc_2	pc_3				pc_1	pc_2	pc_3
vec_1	2.9422	-1.11855	0.855064			vec_1	1.44149	2.78882	2.14825
vec_2	3.63219	0.391056	-0.278569			vec_2	1.98069	-2.8891	-2.13894
c						c
	pc_1	pc_2	pc_3				pc_1	pc_2	pc_3
vec_1	4.5003	-1.58574	-0.600667			vec_1	6.55599	-0.461902	1.15932
vec_2	2.07409	0.858242	1.17716			vec_2	-3.1338	0.361617	-1.15002
Overlap_Precipitation
Niche_1						Niche_2
overlap_ellipsoid						overlap_ellipsoid
Method: covmat						Method: covmat
Level: 95						Level: 95
Centroid						Centroid
pc_1	1.93226					pc_1	1.03729
pc_2	-0.633554					pc_2	-0.459477
pc_3	0.120859					pc_3	0.165089
Covariance_matrix						Covariance_matrix
	pc_1	pc_2	pc_3				pc_1	pc_2	pc_3
pc_1	0.582811	0.0152947	0.0730889			pc_1	1.96273	0.0537372	0.0979924
pc_2	0.0152947	0.18787	-0.019819			pc_2	0.0537372	1.40286	-0.136594
pc_3	0.0730889	-0.019819	0.0442509			pc_3	0.0979924	-0.136594	0.0962819
Niche_volume:	5.45833					Niche_volume:	42.2624
Semi-axes_length:						Semi-axes_length:
a	0.496155					a	0.773324
b	1.22009					b	3.32371
c	2.1526					c	3.92538
Axes_coordinates:						Axes_coordinates:
a						a
	pc_1	pc_2	pc_3				pc_1	pc_2	pc_3
vec_1	1.9987	-0.701769	-0.366071			vec_1	1.07948	-0.540273	-0.602844
vec_2	1.86581	-0.565339	0.60779			vec_2	0.99509	-0.378681	0.933022
b						b
	pc_1	pc_2	pc_3				pc_1	pc_2	pc_3
vec_1	1.94744	-1.84146	0.292149			vec_1	1.29526	-3.75346	0.52583
vec_2	1.91708	0.574355	-0.05043			vec_2	0.779311	2.83451	-0.195653
c						c
	pc_1	pc_2	pc_3				pc_1	pc_2	pc_3
vec_1	4.0653	-0.566799	0.402581			vec_1	4.94496	-0.133676	0.345535
vec_2	-0.200784	-0.70031	-0.160862			vec_2	-2.87038	-0.785278	-0.0153577
Overlap_Temperature
Niche_1						Niche_2
overlap_ellipsoid						overlap_ellipsoid
Method: covmat						Method: covmat
Level: 95						Level: 95
Centroid						Centroid
pc_1	2.51617					pc_1	1.27887
pc_2	-0.750223					pc_2	-0.180392
pc_3	-0.41127					pc_3	-0.382173
Covariance_matrix						Covariance_matrix
	pc_1	pc_2	pc_3				pc_1	pc_2	pc_3
pc_1	0.0888416	0.0578167	-0.0369031			pc_1	1.97364	-0.624637	-0.220889
pc_2	0.0578167	0.0763501	-0.0101558			pc_2	-0.624637	0.535407	0.0392683
pc_3	-0.0369031	0.0101558	0.0355972			pc_3	-0.220889	0.0392683	0.214525
Niche_volume:	0.664063					Niche_volume:	32.3085
Semi-axes_length:						Semi-axes_length:
a	0.257022					a	1.17728
b	0.56761					b	1.569
c	1.08668					c	4.17567
Axes_coordinates:						Axes_coordinates:
a						a
	pc_1	pc_2	pc_3				pc_1	pc_2	pc_3
vec_1	2.67296	-0.857876	-0.238388			vec_1	1.0387	-0.477243	-1.4958
vec_2	2.35939	-0.642571	-0.584152			vec_2	1.51904	0.116459	0.731459
b						b
	pc_1	pc_2	pc_3				pc_1	pc_2	pc_3
vec_1	2.3521	-0.368361	-0.0246908			vec_1	0.80868	-1.59844	0.0972272
vec_2	2.68024	-1.13209	-0.797849			vec_2	1.74906	1.23766	-0.861573
c						c
	pc_1	pc_2	pc_3				pc_1	pc_2	pc_3
vec_1	3.31791	-0.0874662	-0.725675			vec_1	5.17049	-1.62437	-0.836544
vec_2	1.71444	-1.41298	-0.0968654			vec_2	-2.61275	1.26359	0.0721981
